# Supplementary material for: Improvement of Heat Resistance of Fluorosilicone Rubber Employing Vinyl-Functionalized POSS as a Chemical Crosslinking Agent
Source: Polymers (Basel). 2023 Mar 4;15(5):1300. doi: 10.3390/polym15051300 (PMC10007170; doi:10.3390/polym15051300)
Supplement: Supplementary file 1 [file polymers-15-01300-s001.zip]

Archive with 1 entries (1 files):
- polymers-2166249-supplementary.pdf
